# Supplementary material for: Phylogenomics Reveals Deep Divergences and Cryptic Species Within a Rare Sand‐Dwelling Milkweed, Asclepias tomentosa Elliott
Source: Ecol Evol. 2025 Aug 8;15(8):e71942. doi: 10.1002/ece3.71942 (PMC12333076; doi:10.1002/ece3.71942)
Supplement: Supplementary file 3 — Table S1: Collection localities for populations of the Asclepias tomentosa group sampled in this study. [file ECE3-15-e71942-s001.xlsx]

## Sheet: Sheet1
State	County	Location	Lat	Long
FL	Brevard	Coraci	27.83	-80.51
FL	Collier	Marco Island	25.92	-81.7
FL	Dixie	Cross City roadside	29.63	-83.11
FL	Franklin	1 km E of Carrabelle	29.85	-84.65
FL	Franklin	Appalachicola Box-R WMA	29.75	-85.11
FL	Hillsborough	Alderman Ford Conservation Park	27.87	-82.14
FL	Lee	Bonita Springs roadside	26.35	-81.77
FL	Leon	Tallahassee Woodville Hwy roadside	30.39	-84.28
FL	Manatee	E of Lake Manatee State Park	27.48	-82.3
FL	Nassau	Ralph E. Simmons State Forest	30.79	-81.96
FL	Polk	Clitoria	27.73	-81.33
FL	Polk	Poinciana Lake Marion roadside	28.09	-81.52
FL	Volusia	Blue Spring State Park	28.9	-81.3
KS	Stafford	A. amplexicaulis outgroup	38.07	-98.75
NC	Bladen	Turnbull Creek Educational State Forest	34.69	-78.58
NC	Moore	Weymouth Woods	35.15	-79.37
NC	Scotland	Kinney Cameron Lake area	34.99	-79.54
SC	Lee	Lee State Park	34.21	-80.2
SC	Richland	Tom's Creek Rd.	33.98	80.79
TX	Anderson	Gus Engeling WMA	31.96	-95.9
TX	Franklin	SE of Purley	33.08	95.25
TX	San Augustin	Sabine National Forest	31.62	-94.09
TX	Upshur	10 mi W of Gilmer	32.8	-95.1
TX	Van Zandt	Arc Ranch, Ben Wheeler	32.39	-95.71
TX	Wood	Quitman Club Lake	32.77	-95.39
