# Supplementary material for: Phylogenomics Reveals Deep Divergences and Cryptic Species Within a Rare Sand‐Dwelling Milkweed, Asclepias tomentosa Elliott
Source: Ecol Evol. 2025 Aug 8;15(8):e71942. doi: 10.1002/ece3.71942 (PMC12333076; doi:10.1002/ece3.71942)
Supplement: Supplementary file 4 — Table S2: Measures of population genetic diversity within each of the three major clades identified during this study. [file ECE3-15-e71942-s003.xlsx]

## Sheet: Sheet1
	pi	Na	Ne	Ho	He	PIC
Florida	0.085	1.469	1.122	0.079	0.082	0.07
Carolinas	0.088	1.436	1.126	0.089	0.084	0.072
Texas	0.075	1.316	1.112	0.077	0.072	0.06
